# Supplementary material for: Self-Efficacy for Self-Regulated Learning Across Different Stages of the COVID-19 Pandemic: A Three-Wave Study with High-School Students
Source: Behav Sci (Basel). 2026 Jul 21;16(7):1242. doi: 10.3390/bs16071242 (PMC13403404; doi:10.3390/bs16071242)
Supplement: Supplementary file 1 [file behavsci-16-01242-s001.zip]

Archive with 4 entries (4 files):
- Figure S1_rev.pdf
- Figure S2_rev01.pdf
- Figure S3_rev01.pdf
- Tables S1-S7_rev.pdf
